# Supplementary material for: One-Year Gaps in Comprehensive Secondary Prevention After Acute Myocardial Infarction: Statin Persistence, LDL-C Target Achievement, Rehabilitation, and Lifestyle Adherence
Source: Medicina (Kaunas). 2026 Jul 12;62(7):1342. doi: 10.3390/medicina62071342 (PMC13413717; doi:10.3390/medicina62071342)
Supplement: Supplementary file 1 [file medicina-62-01342-s001.zip]

Archive with 1 entries (1 files):
- medicina-4414325-supplementary.pdf
